# Supplementary material for: Quantitative theory for the diffusive dynamics of liquid condensates
Source: eLife. 2021 Oct 12;10:e68620. doi: 10.7554/eLife.68620 (PMC8580480; doi:10.7554/eLife.68620)
Supplement: Source data 1. [file elife-68620-data1.zip]

Archive with 13 entries (12 files):
- Data_Hubatsch_et_al/
- Data_Hubatsch_et_al/PGL_120.csv
- Data_Hubatsch_et_al/PGL_150.csv
- Data_Hubatsch_et_al/PGL_75.csv
- Data_Hubatsch_et_al/PGL_60.csv
- Data_Hubatsch_et_al/CMD_PLYS.csv
- Data_Hubatsch_et_al/PGL_180.csv
- Data_Hubatsch_et_al/PGL_90.csv
- Data_Hubatsch_et_al/PGL_50.csv
- Data_Hubatsch_et_al/PGL_Diffusion_Coefficients_um2_s.csv
- Data_Hubatsch_et_al/Coacervate_Diffusion_um2_s.csv
- Data_Hubatsch_et_al/PGL_100.csv
- Data_Hubatsch_et_al/PLYS_ATP.csv
