# Supplementary material for: Quantitative theory for the diffusive dynamics of liquid condensates
Source: eLife. 2021 Oct 12;10:e68620. doi: 10.7554/eLife.68620 (PMC8580480; doi:10.7554/eLife.68620)
Supplement: Source data 1. [file elife-68620-data1.zip › Data_Hubatsch_et_al/PGL_120.csv]

	P	D_out
0	1.0	0.00468540460732881
1	2.18002532349005	0.0177862933782462
2	4.752510411057901	0.0611491675993243
3	10.3605930462563	0.18216898102189802
4	22.586355207213803	0.47949206788871995
5	49.23882631706739	1.16385137360712
6	107.341888270135	2.7700358458023704
7	234.008034700135	6.387971335714151
8	510.14344154643203	14.5470305744878
9	1112.12562118359	32.946045311245605
10	2424.46201708233	76.5045535862925
11	5285.38859307925	179.790597686174
12	11522.2809773982	372.720417752921
13	25118.8643150958	663.336160538855
14	1.0	0.0018937626317068199
15	2.18002532349005	0.0080325923373839
16	4.752510411057901	0.0311287467223927
17	10.3605930462563	0.107872648588917
18	22.586355207213803	0.332536005155042
19	49.23882631706739	0.925734159489228
20	107.341888270135	2.37766517995864
21	234.008034700135	5.586227464734889
22	510.14344154643203	12.905469362959499
23	1112.12562118359	29.410889761758398
24	2424.46201708233	66.51964035047101
25	5285.38859307925	149.562555448288
26	11522.2809773982	330.71847920491797
27	25118.8643150958	688.0748566183111
28	1.0	0.00492185929500481
29	2.18002532349005	0.0173372992495809
30	4.752510411057901	0.0536204328985844
31	10.3605930462563	0.14218626962411401
32	22.586355207213803	0.354070972472113
33	49.23882631706739	0.8490258265777579
34	107.341888270135	1.9485846427419498
35	234.008034700135	4.44827249356575
36	510.14344154643203	10.029480313305
37	1112.12562118359	22.6253130355468
38	2424.46201708233	51.3606782046206
39	5285.38859307925	115.938381333148
40	11522.2809773982	251.616358219667
41	25118.8643150958	542.737943259856
