# Supplementary material for: Quantitative theory for the diffusive dynamics of liquid condensates
Source: eLife. 2021 Oct 12;10:e68620. doi: 10.7554/eLife.68620 (PMC8580480; doi:10.7554/eLife.68620)
Supplement: Source data 1. [file elife-68620-data1.zip › Data_Hubatsch_et_al/PGL_75.csv]

	P	D_out
0	1.0	0.0007096794304765781
1	2.18002532349005	0.00277009172267809
2	4.752510411057901	0.00964869952556762
3	10.3605930462563	0.0297476318121216
4	22.586355207213803	0.0803230903355502
5	49.23882631706739	0.19683436040797897
6	107.341888270135	0.458152699953848
7	234.008034700135	1.06697595087585
8	510.14344154643203	2.42002749895631
9	1112.12562118359	6.11479250934657
10	2424.46201708233	12.1201879423313
11	5285.38859307925	30.340643447545098
12	11522.2809773982	59.32130556736771
13	25118.8643150958	127.044372933988
14	1.0	0.000932430579696929
15	2.18002532349005	0.0035126127801609
16	4.752510411057901	0.012120694951152
17	10.3605930462563	0.0362589191441609
18	22.586355207213803	0.0935012830876822
19	49.23882631706739	0.236173285453323
20	107.341888270135	0.5503615982682529
21	234.008034700135	1.2784141842041399
22	510.14344154643203	2.86626724839019
23	1112.12562118359	6.3676105992653795
24	2424.46201708233	14.099441253087402
25	5285.38859307925	31.261753155018397
26	11522.2809773982	73.8050787320424
27	25118.8643150958	178.33265785445
28	1.0	0.00034166333516004905
29	2.18002532349005	0.00141987342843741
30	4.752510411057901	0.00549707236906115
31	10.3605930462563	0.0180097542108532
32	22.586355207213803	0.0516112110063011
33	49.23882631706739	0.13610410155108502
34	107.341888270135	0.33726627294349
35	234.008034700135	0.807251191594851
36	510.14344154643203	1.8412271938154299
37	1112.12562118359	4.17576426558814
38	2424.46201708233	9.349257845253721
39	5285.38859307925	20.7467456502002
40	11522.2809773982	46.0276149486367
41	25118.8643150958	101.09602504865101
