# Supplementary material for: Quantitative theory for the diffusive dynamics of liquid condensates
Source: eLife. 2021 Oct 12;10:e68620. doi: 10.7554/eLife.68620 (PMC8580480; doi:10.7554/eLife.68620)
Supplement: Source data 1. [file elife-68620-data1.zip › Data_Hubatsch_et_al/PGL_60.csv]

	P	D_out
0	1.0	0.000460134380827532
1	2.18002532349005	0.0018549252296087102
2	4.752510411057901	0.0067256948147761605
3	10.3605930462563	0.0215381370591976
4	22.586355207213803	0.0594506701227881
5	49.23882631706739	0.14944602036493804
6	107.341888270135	0.35856607074667796
7	234.008034700135	0.8362701270657751
8	510.14344154643203	1.90711090439995
9	1112.12562118359	4.35407451652151
10	2424.46201708233	9.858459576417971
11	5285.38859307925	22.3687552859863
12	11522.2809773982	48.287527875365
13	25118.8643150958	106.680219697945
14	1.0	0.000596008510688743
15	2.18002532349005	0.00231877666920519
16	4.752510411057901	0.00802412652596732
17	10.3605930462563	0.0248865480653963
18	22.586355207213803	0.0663891934703055
19	49.23882631706739	0.16324137397038802
20	107.341888270135	0.388775958502305
21	234.008034700135	0.890626790908534
22	510.14344154643203	2.0131650224398
23	1112.12562118359	4.57521462719531
24	2424.46201708233	10.2849530803762
25	5285.38859307925	23.4687845300365
26	11522.2809773982	49.078404894790296
27	25118.8643150958	109.056073567991
28	1.0	0.00046352521691159405
29	2.18002532349005	0.0018337757263777398
30	4.752510411057901	0.00641919203845826
31	10.3605930462563	0.019749465393685002
32	22.586355207213803	0.0517857887690765
33	49.23882631706739	0.12805499316687902
34	107.341888270135	0.304964509050473
35	234.008034700135	0.7002241005714449
36	510.14344154643203	1.5988440526758603
37	1112.12562118359	3.58559523853942
38	2424.46201708233	8.00094127717803
39	5285.38859307925	17.8250015103156
40	11522.2809773982	39.119682073861206
41	25118.8643150958	85.4794369090981
