# Supplementary material for: Quantitative theory for the diffusive dynamics of liquid condensates
Source: eLife. 2021 Oct 12;10:e68620. doi: 10.7554/eLife.68620 (PMC8580480; doi:10.7554/eLife.68620)
Supplement: Source data 1. [file elife-68620-data1.zip › Data_Hubatsch_et_al/CMD_PLYS.csv]

	P	D_out
0	1.0	0.135862328358006
1	1.6876124757881499	0.34498733153682204
2	2.8480358684358	0.8374876341476422
3	4.80638086306439	1.92447144504701
4	8.11130830789687	4.1782084413761496
5	13.6887450953708	8.61723684516899
6	23.1012970008316	16.9511479502565
7	38.9860370254907	31.928785906889402
8	65.7933224657568	58.01923801761949
9	111.03363181676399	103.26026202508899
10	187.381742286039	181.210591385592
11	316.227766016838	316.591432599764
12	1.0	0.126132062480069
13	1.6876124757881499	0.32828699381314097
14	2.8480358684358	0.8210824466964292
15	4.80638086306439	1.9547046406851298
16	8.11130830789687	4.3994573834565704
17	13.6887450953708	9.38135721656744
18	23.1012970008316	19.0769077260091
19	38.9860370254907	36.921606275789706
20	65.7933224657568	67.349726854013
21	111.03363181676399	120.711927041479
22	187.381742286039	211.091444540178
23	316.227766016838	372.13983958632997
24	1.0	0.13979871095450302
25	1.6876124757881499	0.35650205165667104
26	2.8480358684358	0.8667016204140441
27	4.80638086306439	1.9938028072161897
28	8.11130830789687	4.32885032581862
29	13.6887450953708	8.947282506924529
30	23.1012970008316	17.712974890035397
31	38.9860370254907	32.7042985637109
32	65.7933224657568	58.145091328689006
33	111.03363181676399	104.704960736362
34	187.381742286039	184.89427062672002
35	316.227766016838	317.902058337621
36	1.0	0.11282466479298899
37	1.6876124757881499	0.288034285154045
38	2.8480358684358	0.6987848500631461
39	4.80638086306439	1.61202291975434
40	8.11130830789687	3.49708821741849
41	13.6887450953708	7.244672213258519
42	23.1012970008316	14.235793481879401
43	38.9860370254907	25.958688488710397
44	65.7933224657568	46.37040272821
45	111.03363181676399	80.406614513122
46	187.381742286039	143.283493018963
47	316.227766016838	247.835534527823
48	1.0	0.12333162896533
49	1.6876124757881499	0.31954953529176
50	2.8480358684358	0.790948514241297
51	4.80638086306439	1.86244131445306
52	8.11130830789687	4.14255146499367
53	13.6887450953708	8.74366993068762
54	23.1012970008316	17.5981874471361
55	38.9860370254907	33.6853183730517
56	65.7933224657568	61.152264691867295
57	111.03363181676399	108.769583262574
58	187.381742286039	194.16319605306998
59	316.227766016838	343.087087366305
60	1.0	0.130084868418342
61	1.6876124757881499	0.33436765960366804
62	2.8480358684358	0.7982059579366461
63	4.80638086306439	1.8307054095031898
64	8.11130830789687	3.9510020448401897
65	13.6887450953708	8.13295079456434
66	23.1012970008316	15.934182946967098
67	38.9860370254907	30.323561334277702
68	65.7933224657568	55.8822535680121
69	111.03363181676399	95.48843327327559
70	187.381742286039	166.052252821148
71	316.227766016838	299.788917372597
72	1.0	0.10057584009789801
73	1.6876124757881499	0.26763807850626
74	2.8480358684358	0.686251886423657
75	4.80638086306439	1.68217486359962
76	8.11130830789687	3.9129911437188603
77	13.6887450953708	8.62130741550318
78	23.1012970008316	18.0463239497193
79	38.9860370254907	36.1370392323349
80	65.7933224657568	69.3856063067009
81	111.03363181676399	125.432824415631
82	187.381742286039	224.153641217676
83	316.227766016838	396.65406649170995
84	1.0	0.124058431935822
85	1.6876124757881499	0.319338385853427
86	2.8480358684358	0.7865019223433491
87	4.80638086306439	1.83604559370816
88	8.11130830789687	4.05711713161994
89	13.6887450953708	8.519017829211311
90	23.1012970008316	17.0637332439833
91	38.9860370254907	32.215856076676104
92	65.7933224657568	57.808390400366
93	111.03363181676399	103.961635407499
94	187.381742286039	179.107175782653
95	316.227766016838	314.858436095513
96	1.0	0.125603326361663
97	1.6876124757881499	0.322074714371895
98	2.8480358684358	0.7868766095333021
99	4.80638086306439	1.82455962567153
100	8.11130830789687	4.00246263608444
101	13.6887450953708	8.3338529927563
102	23.1012970008316	16.578246980622403
103	38.9860370254907	31.347215481430997
104	65.7933224657568	56.888875627002705
105	111.03363181676399	101.29087037785901
106	187.381742286039	174.842470384315
107	316.227766016838	304.35660054081404
