# Supplementary material for: Quantitative theory for the diffusive dynamics of liquid condensates
Source: eLife. 2021 Oct 12;10:e68620. doi: 10.7554/eLife.68620 (PMC8580480; doi:10.7554/eLife.68620)
Supplement: Source data 1. [file elife-68620-data1.zip › Data_Hubatsch_et_al/PGL_180.csv]

	P	D_out
0	1.0	0.007957551895155991
1	2.18002532349005	0.028942129340077997
2	4.752510411057901	0.0921793502512097
3	10.3605930462563	0.251714449671401
4	22.586355207213803	0.641137998850265
5	49.23882631706739	1.54806450248301
6	107.341888270135	3.6156890181347103
7	234.008034700135	8.244581277950362
8	510.14344154643203	18.611464393404802
9	1112.12562118359	41.884487345556
10	2424.46201708233	94.27516452785142
11	5285.38859307925	211.06017963865898
12	11522.2809773982	457.70342458769096
13	25118.8643150958	987.681465589227
14	1.0	0.00662948164594502
15	2.18002532349005	0.0251207015155513
16	4.752510411057901	0.0837512779132585
17	10.3605930462563	0.24055941525188698
18	22.586355207213803	0.6283755147270981
19	49.23882631706739	1.54479712062927
20	107.341888270135	3.65390218203133
21	234.008034700135	8.51697723032982
22	510.14344154643203	19.5318596475816
23	1112.12562118359	42.1390937914573
24	2424.46201708233	93.787666833897
25	5285.38859307925	207.02002049096401
26	11522.2809773982	458.66547762415297
27	25118.8643150958	1008.8435310329199
28	1.0	0.006761751338473371
29	2.18002532349005	0.0252587500251955
30	4.752510411057901	0.08347018821617401
31	10.3605930462563	0.241900319233327
32	22.586355207213803	0.6123388547809431
33	49.23882631706739	1.47411213765252
34	107.341888270135	3.4349906761232902
35	234.008034700135	7.85834308346522
36	510.14344154643203	18.3120186840343
37	1112.12562118359	39.4440088958659
38	2424.46201708233	88.0377643053878
39	5285.38859307925	195.450392690559
40	11522.2809773982	445.241542450714
41	25118.8643150958	1005.10282960334
