# Supplementary material for: Quantitative theory for the diffusive dynamics of liquid condensates
Source: eLife. 2021 Oct 12;10:e68620. doi: 10.7554/eLife.68620 (PMC8580480; doi:10.7554/eLife.68620)
Supplement: Source data 1. [file elife-68620-data1.zip › Data_Hubatsch_et_al/PGL_90.csv]

	P	D_out
0	1.0	0.0005257433466742099
1	2.18002532349005	0.00209476852004389
2	4.752510411057901	0.007367805615012371
3	10.3605930462563	0.0232013142587328
4	22.586355207213803	0.0631092533652923
5	49.23882631706739	0.15645861966876098
6	107.341888270135	0.36921624374172596
7	234.008034700135	0.8622974612380608
8	510.14344154643203	1.9504709177174802
9	1112.12562118359	4.3925297587502
10	2424.46201708233	9.80461946366469
11	5285.38859307925	21.774347945963502
12	11522.2809773982	47.8711744643904
13	25118.8643150958	105.066366629641
14	1.0	0.000557392672725788
15	2.18002532349005	0.00227162984820345
16	4.752510411057901	0.008317613802188071
17	10.3605930462563	0.0263972806561352
18	22.586355207213803	0.0723594007829413
19	49.23882631706739	0.18399767793744198
20	107.341888270135	0.444105497329145
21	234.008034700135	1.03779718671489
22	510.14344154643203	2.40676161867595
23	1112.12562118359	5.3747498990440095
24	2424.46201708233	12.074322909465199
25	5285.38859307925	27.1941653491291
26	11522.2809773982	58.885827116943595
27	25118.8643150958	127.088964804784
28	1.0	0.000740101727008299
29	2.18002532349005	0.00290803214247735
30	4.752510411057901	0.0101707745347139
31	10.3605930462563	0.0315443106760627
32	22.586355207213803	0.0848005684153239
33	49.23882631706739	0.20840135669532
34	107.341888270135	0.49472899000338005
35	234.008034700135	1.1488671368778403
36	510.14344154643203	2.5781680760497596
37	1112.12562118359	5.77033764881775
38	2424.46201708233	12.8038383201783
39	5285.38859307925	28.161328155942396
40	11522.2809773982	65.7578592386498
41	25118.8643150958	127.584905439434
