# Supplementary material for: Quantitative theory for the diffusive dynamics of liquid condensates
Source: eLife. 2021 Oct 12;10:e68620. doi: 10.7554/eLife.68620 (PMC8580480; doi:10.7554/eLife.68620)
Supplement: Source data 1. [file elife-68620-data1.zip › Data_Hubatsch_et_al/PGL_50.csv]

	P	D_out
0	1.0	0.000539410738868375
1	2.18002532349005	0.00204565134100088
2	4.752510411057901	0.00644429926185426
3	10.3605930462563	0.0193895140441362
4	22.586355207213803	0.0508894950025544
5	49.23882631706739	0.12410580709354598
6	107.341888270135	0.29100723660817795
7	234.008034700135	0.761691444428771
8	510.14344154643203	1.51224378079183
9	1112.12562118359	3.34983028310951
10	2424.46201708233	7.484618510325721
11	5285.38859307925	16.6108717105692
12	11522.2809773982	38.7087074908612
13	25118.8643150958	87.07621515045429
14	1.0	0.000625499418249813
15	2.18002532349005	0.00228051363776983
16	4.752510411057901	0.0074880259999728594
17	10.3605930462563	0.0200329680445772
18	22.586355207213803	0.0541047992448587
19	49.23882631706739	0.135857028237515
20	107.341888270135	0.33409755700419896
21	234.008034700135	0.6906336963694302
22	510.14344154643203	1.5355448131233898
23	1112.12562118359	3.5264931167423303
24	2424.46201708233	8.22472024340213
25	5285.38859307925	19.4441287068957
26	11522.2809773982	39.160732670073294
27	25118.8643150958	89.7611188374683
