# Supplementary material for: Quantitative theory for the diffusive dynamics of liquid condensates
Source: eLife. 2021 Oct 12;10:e68620. doi: 10.7554/eLife.68620 (PMC8580480; doi:10.7554/eLife.68620)
Supplement: Source data 1. [file elife-68620-data1.zip › Data_Hubatsch_et_al/PGL_Diffusion_Coefficients_um2_s.csv]

	conc	D
0	75	0.0143384093440332
1	75	0.0166425403664677
2	50	0.007697093730024109
3	50	0.0113515161901586
4	90	0.010734651894984001
5	90	0.0122679187936352
6	90	0.0149828305492144
7	60	0.00815129703602385
8	60	0.0103747109912012
9	60	0.010834394539184
10	75	0.0106123694179689
11	180	0.0679341073938274
12	180	0.0719962667203878
13	180	0.0814923861088954
14	150	0.0603001992640694
15	150	0.067642215194322
16	150	0.0380121506283972
17	120	0.0393402626659269
18	120	0.0396358407599704
19	120	0.0253874230571568
20	120	0.0218818447318085
21	100	0.013582918914196999
22	100	0.00978841815052367
23	100	0.0144130720855508
24	100	0.018425019087814
25	100	0.0153850655520698
26	100	0.00958123686996494
