# Supplementary material for: Quantitative theory for the diffusive dynamics of liquid condensates
Source: eLife. 2021 Oct 12;10:e68620. doi: 10.7554/eLife.68620 (PMC8580480; doi:10.7554/eLife.68620)
Supplement: Source data 1. [file elife-68620-data1.zip › Data_Hubatsch_et_al/Coacervate_Diffusion_um2_s.csv]

	CMD_PLYS	PLYS_ATP
0	5.49289608062791	1.6574532062626397
1	6.002063310424731	1.86230318463097
2	5.924780496627459	1.6309265071982801
3	4.9291054354292	1.6610371116196998
4	5.55794477663083	1.57672236608106
5	5.85207409002174	1.60153126529173
6	5.82320718424896	1.7428340786624599
7	5.602853042099871	1.55713647422421
8	5.670368070870169	1.7617202033540702
9		1.8315327849763798
10		1.7781863317078799
11		1.6332276437799702
12		1.69526473095641
13		1.62905847203241
14		1.601149696977
15		1.62193212465751
