# Supplementary material for: Quantitative theory for the diffusive dynamics of liquid condensates
Source: eLife. 2021 Oct 12;10:e68620. doi: 10.7554/eLife.68620 (PMC8580480; doi:10.7554/eLife.68620)
Supplement: Source data 1. [file elife-68620-data1.zip › Data_Hubatsch_et_al/PGL_100.csv]

	P	D_out
0	1.0	0.000376577181823271
1	2.18002532349005	0.00155393995374025
2	4.752510411057901	0.0058224800191800895
3	10.3605930462563	0.0184522464663229
4	22.586355207213803	0.0515988149583043
5	49.23882631706739	0.13364897060676198
6	107.341888270135	0.326505740572051
7	234.008034700135	0.769285025604221
8	510.14344154643203	1.77880346182282
9	1112.12562118359	3.99288208870012
10	2424.46201708233	8.95715058799407
11	5285.38859307925	19.9321527887584
12	11522.2809773982	44.9755995455965
13	25118.8643150958	99.4513854477116
14	1.0	0.0005676803746601031
15	2.18002532349005	0.00219928746954516
16	4.752510411057901	0.0075650631776973095
17	10.3605930462563	0.0221353637891522
18	22.586355207213803	0.0584856698932169
19	49.23882631706739	0.145916947882316
20	107.341888270135	0.34816859805006706
21	234.008034700135	0.8018702970965649
22	510.14344154643203	1.8387729765923202
23	1112.12562118359	4.07626432416582
24	2424.46201708233	9.08482539598482
25	5285.38859307925	20.197081384015398
26	11522.2809773982	46.4100478287808
27	25118.8643150958	103.324557884428
28	1.0	0.000661421841967889
29	2.18002532349005	0.0025967821457493602
30	4.752510411057901	0.00913618047432794
31	10.3605930462563	0.0284380233633398
32	22.586355207213803	0.0794073448862976
33	49.23882631706739	0.205988297084542
34	107.341888270135	0.50193398534119
35	234.008034700135	1.17054596485323
36	510.14344154643203	2.6283186622044
37	1112.12562118359	5.9797086202396
38	2424.46201708233	13.551875656802
39	5285.38859307925	30.868445421066102
40	11522.2809773982	66.0707876736935
41	25118.8643150958	147.193543541464
42	1.0	0.000798656343623349
43	2.18002532349005	0.00315505959986594
44	4.752510411057901	0.0112792077247126
45	10.3605930462563	0.0356050564685492
46	22.586355207213803	0.100442279307345
47	49.23882631706739	0.251045072955156
48	107.341888270135	0.585610994745575
49	234.008034700135	1.383451655941
50	510.14344154643203	3.17886343879224
51	1112.12562118359	7.00683771790339
52	2424.46201708233	15.6718003168012
53	5285.38859307925	34.9918779176084
54	11522.2809773982	79.5779948391809
55	25118.8643150958	171.79984975335898
56	1.0	0.00119019491709841
57	2.18002532349005	0.004494569926463929
58	4.752510411057901	0.0149178291314814
59	10.3605930462563	0.0443520393366624
60	22.586355207213803	0.115520110157307
61	49.23882631706739	0.27946370871615195
62	107.341888270135	0.6601146772646971
63	234.008034700135	1.49623727970784
64	510.14344154643203	3.465035929807
65	1112.12562118359	7.51360517900742
66	2424.46201708233	16.7834185305603
67	5285.38859307925	37.290507260431205
68	11522.2809773982	83.382229108738
69	25118.8643150958	176.813704355235
70	1.0	0.000105566783174939
71	2.18002532349005	0.000466643048525037
72	4.752510411057901	0.00194079307097688
73	10.3605930462563	0.00736109885375761
74	22.586355207213803	0.0248591326178167
75	49.23882631706739	0.0741090774162624
76	107.341888270135	0.19259269537881896
77	234.008034700135	0.475390845368817
78	510.14344154643203	1.1206376061932901
79	1112.12562118359	2.5843957043039705
80	2424.46201708233	5.86005033810367
81	5285.38859307925	13.1339082755892
82	11522.2809773982	29.359776027463496
83	25118.8643150958	64.0154947214331
