# Supplementary material for: Quantitative theory for the diffusive dynamics of liquid condensates
Source: eLife. 2021 Oct 12;10:e68620. doi: 10.7554/eLife.68620 (PMC8580480; doi:10.7554/eLife.68620)
Supplement: Source data 1. [file elife-68620-data1.zip › Data_Hubatsch_et_al/PLYS_ATP.csv]

	P	D_out
0	1.0	0.110856565850856
1	1.6876124757881499	0.27088376096564604
2	2.8480358684358	0.626804872115062
3	4.80638086306439	1.37372210753921
4	8.11130830789687	2.7764197997711597
5	13.6887450953708	5.2086241548363
6	23.1012970008316	9.49516497469949
7	38.9860370254907	17.284549405488402
8	65.7933224657568	30.829535192504398
9	111.03363181676399	55.3549967056036
10	187.381742286039	92.5488087807407
11	316.227766016838	160.744363697334
12	1.0	0.107263351427108
13	1.6876124757881499	0.260978761925083
14	2.8480358684358	0.60166855041648
15	4.80638086306439	1.3097984333464
16	8.11130830789687	2.6580393900159303
17	13.6887450953708	4.83779291364213
18	23.1012970008316	8.86063926292583
19	38.9860370254907	16.1622196722838
20	65.7933224657568	27.6642022861903
21	111.03363181676399	48.6289632923063
22	187.381742286039	85.65204010545129
23	316.227766016838	150.165119082485
24	1.0	0.0934594776504747
25	1.6876124757881499	0.222169994438073
26	2.8480358684358	0.504549637485735
27	4.80638086306439	1.08648818579799
28	8.11130830789687	2.0710608421618
29	13.6887450953708	3.88890818863038
30	23.1012970008316	6.9682127941454395
31	38.9860370254907	15.156269922461199
32	65.7933224657568	22.5423700349217
33	111.03363181676399	50.7485249250357
34	187.381742286039	66.8102074092289
35	316.227766016838	116.451365114708
36	1.0	0.0729022747043843
37	1.6876124757881499	0.17911096768628698
38	2.8480358684358	0.41683022015956295
39	4.80638086306439	0.9126804180654571
40	8.11130830789687	1.90993002080224
41	13.6887450953708	3.75921296106446
42	23.1012970008316	6.7826521914448
43	38.9860370254907	11.8161984316107
44	65.7933224657568	21.3910539681052
45	111.03363181676399	37.3480964481825
46	187.381742286039	64.0944712970459
47	316.227766016838	110.366821832675
48	1.0	0.0810162342866765
49	1.6876124757881499	0.19879953871383102
50	2.8480358684358	0.46104746109136796
51	4.80638086306439	1.01464504849097
52	8.11130830789687	2.1198882176122402
53	13.6887450953708	4.1159496952014605
54	23.1012970008316	7.46091391616908
55	38.9860370254907	13.467703115646101
56	65.7933224657568	24.024126001941
57	111.03363181676399	41.3491719716488
58	187.381742286039	71.3441877656533
59	316.227766016838	126.787100219401
60	1.0	0.0836134755318712
61	1.6876124757881499	0.20601530076345
62	2.8480358684358	0.48377346304594104
63	4.80638086306439	1.07015551927451
64	8.11130830789687	2.20462265621021
65	13.6887450953708	4.171210183346259
66	23.1012970008316	7.654362282350121
67	38.9860370254907	13.9383952015772
68	65.7933224657568	24.712423616322305
69	111.03363181676399	42.981512280833904
70	187.381742286039	75.17837261323179
71	316.227766016838	130.074515991949
72	1.0	0.086149140039261
73	1.6876124757881499	0.211374530153614
74	2.8480358684358	0.49366548276059
75	4.80638086306439	1.0823997858804002
76	8.11130830789687	2.24769137832796
77	13.6887450953708	4.25948188627037
78	23.1012970008316	7.67892062096354
79	38.9860370254907	13.748440304833
80	65.7933224657568	24.956963314038
81	111.03363181676399	43.535205227050106
82	187.381742286039	73.8760767267352
83	316.227766016838	128.41645742083202
84	1.0	0.0818713301651433
85	1.6876124757881499	0.200255186797835
86	2.8480358684358	0.46502713584847494
87	4.80638086306439	1.0209395808663
88	8.11130830789687	2.12605756368223
89	13.6887450953708	4.0301468511786
90	23.1012970008316	7.37251090305854
91	38.9860370254907	13.180609448199698
92	65.7933224657568	23.2261326417897
93	111.03363181676399	40.5453997007286
94	187.381742286039	70.36120260275389
95	316.227766016838	124.831082123586
96	1.0	0.0809520221954512
97	1.6876124757881499	0.19888860125124105
98	2.8480358684358	0.466023232662716
99	4.80638086306439	1.03199598863161
100	8.11130830789687	2.1638824988271104
101	13.6887450953708	4.25930772642244
102	23.1012970008316	7.74735759384655
103	38.9860370254907	13.925800844126599
104	65.7933224657568	24.700659965996103
105	111.03363181676399	41.2813853323831
106	187.381742286039	74.62469466742341
107	316.227766016838	129.804793166313
108	1.0	0.0831105676383049
109	1.6876124757881499	0.20478610831946698
110	2.8480358684358	0.474675168175361
111	4.80638086306439	1.04576685180812
112	8.11130830789687	2.1867122277491
113	13.6887450953708	4.27147739079831
114	23.1012970008316	7.82382541062207
115	38.9860370254907	14.3211479125251
116	65.7933224657568	24.504164217962497
117	111.03363181676399	43.22931852370339
118	187.381742286039	74.3254527683411
119	316.227766016838	128.356697883435
120	1.0	0.0775746815547697
121	1.6876124757881499	0.18731837368604298
122	2.8480358684358	0.42990670368740996
123	4.80638086306439	0.935653024607737
124	8.11130830789687	1.88790437027778
125	13.6887450953708	3.48282879287379
126	23.1012970008316	6.25529237135967
127	38.9860370254907	11.091289852200198
128	65.7933224657568	19.7343372802446
129	111.03363181676399	33.9680996219614
130	187.381742286039	59.8757106435332
131	316.227766016838	104.784155868881
132	1.0	0.0781148454818553
133	1.6876124757881499	0.18798188990351103
134	2.8480358684358	0.4275267335984079
135	4.80638086306439	0.923265182380504
136	8.11130830789687	1.87369570620283
137	13.6887450953708	3.4744857397252
138	23.1012970008316	6.224597556177289
139	38.9860370254907	11.0003451637169
140	65.7933224657568	21.6535364594178
141	111.03363181676399	34.4797474227662
142	187.381742286039	57.713658993239896
143	316.227766016838	101.585146063595
144	1.0	0.0971101611581869
145	1.6876124757881499	0.234853167828089
146	2.8480358684358	0.5349271361894711
147	4.80638086306439	1.15582949665916
148	8.11130830789687	2.36607427805092
149	13.6887450953708	4.39588811078016
150	23.1012970008316	8.00004461342158
151	38.9860370254907	14.286871283391
152	65.7933224657568	25.085775765681
153	111.03363181676399	43.615491131995896
154	187.381742286039	76.280672774149
155	316.227766016838	131.958315099973
156	1.0	0.0796116694574348
157	1.6876124757881499	0.19681967303203501
158	2.8480358684358	0.45757269629582503
159	4.80638086306439	1.00726516595627
160	8.11130830789687	2.1189736388547598
161	13.6887450953708	4.15664636330682
162	23.1012970008316	7.71835927952983
163	38.9860370254907	13.9805574105337
164	65.7933224657568	25.1873138670639
165	111.03363181676399	44.865068447889
166	187.381742286039	77.660224393572
167	316.227766016838	136.737676640763
168	1.0	0.10093075842586301
169	1.6876124757881499	0.242764066655554
170	2.8480358684358	0.5562301769686899
171	4.80638086306439	1.2067587049204398
172	8.11130830789687	2.4239816804022998
173	13.6887450953708	4.55060636552697
174	23.1012970008316	8.271998571215219
175	38.9860370254907	14.887562978094198
176	65.7933224657568	26.2761171759877
177	111.03363181676399	47.9721845219889
178	187.381742286039	77.77676491669258
179	316.227766016838	133.871178117507
180	1.0	0.0758128596966507
181	1.6876124757881499	0.18815926550924103
182	2.8480358684358	0.43963807030021207
183	4.80638086306439	0.9669414715535369
184	8.11130830789687	2.03140848001582
185	13.6887450953708	3.9910206529242402
186	23.1012970008316	7.3036150556419805
187	38.9860370254907	13.2395107154198
188	65.7933224657568	23.7844112835989
189	111.03363181676399	41.4873451208354
190	187.381742286039	71.9171536224815
191	316.227766016838	123.62779695398301
